# Supplementary material for: Context specific effects of substrate composition on the taxonomic and functional diversity of macroinvertebrate communities in temperate lowland streams
Source: Ecol Evol. 2024 Aug 27;14(8):e70034. doi: 10.1002/ece3.70034 (PMC11349607; doi:10.1002/ece3.70034)
Supplement: Supplementary file 1 — Data S1. Supporting information. [file ECE3-14-e70034-s001.zip]

Archive with 2 entries (2 files):
- Appendix 1_site_details_revised1.docx
- Mesohabitat_Apr_2024_supplementary_revised_traits_jani.pptx
